# Supplementary material for: The associations of dietary manganese, iron, copper, zinc, selenium and magnesium with cognitive outcomes in Chinese adults: a cross sectional study in Shanghai
Source: Front Nutr. 2024 Dec 4;11:1424614. doi: 10.3389/fnut.2024.1424614 (PMC11652161; doi:10.3389/fnut.2024.1424614)
Supplement: Supplementary file 1 [file Table_1.XLSX]

## Sheet: Sheet1
Table S1.Further adjustment for iron as a possible confounder of MMSE scores
	Model 4
Dietary manganese(mg/d)	OR（95%CI）	p trend
T1（<3.82）	Reference	0.097
T2（≥3.82 to<5.25）	0.57 (0.28 - 1.17)
T3（≥5.25）	0.49 (0.20 - 1.16)
Liner	0.88 (0.35 - 2.16)
Dietary iron(mg/d)
T1（<14.99）	Reference	0.621
T2（≥14.99 to<21.13）	0.85 (0.41 - 1.73)
T3（≥21.13）	0.81 (0.34 - 1.89)
Liner	0.82 (0.31 - 2.04)
Dietary copper(mg/d)
T1（<1.24）	Reference	0.03
T2（≥1.24 to<1.78）	0.43 (0.21 - 0.88)
T3（≥1.78）	0.38 (0.15 - 0.94)
Liner	0.44 (0.15- 1.14)
Dietary zinc(mg/d)
T1（<8.68）	Reference	0.641
T2（≥8.68 to<11.24）	0.80 (0.37 - 1.70)
T3（≥11.24）	1.28 (0.51 - 3.17)
Liner	1.29 (0.29 - 5.87)
Dietary selenium(μg/d)
T1（<41.54）	Reference	0.957
T2（≥41.54 to<56.65）	0.57 (0.27 - 1.21)
T3（≥56.65）	1.04 (0.47 - 2.28)
Liner	0.59 (0.19 - 1.31)
Dietary magnesium(mg/d)
T1（<217.86）	Reference	0.061
T2（≥217.86 to<297.56）	0.35 (0.16 - 0.72)
T3（≥297.56）	0.48 (0.20 - 1.12)
Liner	0.58 (0.19 - 1.73)
The model 3 adjusted for age (years) , gender, total daily energy intake (kcal/d)，educational level (less than high school, high school, higher than high school), smoking status (yes, or no) , alcohol drinking (yes, or no), perceived stress score and dietary intake of iron.
