# Supplementary material for: The associations of dietary manganese, iron, copper, zinc, selenium and magnesium with cognitive outcomes in Chinese adults: a cross sectional study in Shanghai
Source: Front Nutr. 2024 Dec 4;11:1424614. doi: 10.3389/fnut.2024.1424614 (PMC11652161; doi:10.3389/fnut.2024.1424614)
Supplement: Supplementary file 2 [file Table_2.XLSX]

## Sheet: Sheet1
Table S2.Comparison of MMSE scores for dietary mineral attainment of the RNI among young adults
Variables		Cognitive levels
	Met RNI?	Total		Normal MMSE		Low MMSE		p value
		n	%	n	%	n	%
Manganese	YES	180	52.6	175	52.9	5	45.5	0.859
	No	162	47.4	156	47.1	6	54.5
Iron	YES	251	77.2	242	77.1	9	81.8	0.997
	No	74	22.8	72	22.9	2	18.2
Copper	YES	320	93.6	309	93.4	11	100	0.795
	No	22	6.4	22	6.6	0	0
Zinc	YES	148	59.9	142	59.7	6	66.7	0.941
	No	99	40.1	96	40.3	3	33.3
Selenium	YES	120	35.1	114	34.4	6	54.5	0.292
	No	222	64.9	217	65.6	5	45.5
Magnesium	YES	94	27.5	92	2.8	2	18.2	0.719
	No	248	72.5	239	72.2	9	81.8
