# Supplementary material for: The associations of dietary manganese, iron, copper, zinc, selenium and magnesium with cognitive outcomes in Chinese adults: a cross sectional study in Shanghai
Source: Front Nutr. 2024 Dec 4;11:1424614. doi: 10.3389/fnut.2024.1424614 (PMC11652161; doi:10.3389/fnut.2024.1424614)
Supplement: Supplementary file 3 [file Table_3.XLSX]

## Sheet: Sheet1
Table S3.Comparison of MMSE scores for dietary mineral attainment of the RNI among old adults
Variables		Cognitive levels
	Met RNI?	Total		Normal MMSE		Low MMSE		p value
		n	%	n	%	n	%
Manganese	YES	254	51.5	228	52.9	26	41.9	0.139
	No	239	48.5	203	47.1	36	58.1
Iron	YES	436	88.4	382	88.6	54	87.1	0.888
	No	57	11.6	49	11.4	8	12.9
Copper	YES	467	94.7	411	95.4	56	90.3	0.175
	No	26	5.3	20	4.6	6	9.7
Zinc	YES	190	51.8	166	51.7	24	52.2	1
	No	177	48.2	155	48.3	22	47.8
Selenium	YES	140	28.4	125	29	15	24.2	0.526
	No	353	71.6	306	71	47	75.8
Magnesium	YES	117	25.6	104	26.1	13	22	0.608
	No	340	74.4	294	73.9	46	78
